# Supplementary material for: Analysis of the Associations of Measurements of Body Composition and Inflammatory Factors with Cardiovascular Disease and Its Comorbidities in a Community-Based Study
Source: Biomedicines. 2024 May 11;12(5):1066. doi: 10.3390/biomedicines12051066 (PMC11117926; doi:10.3390/biomedicines12051066)
Supplement: Supplementary file 1 [file biomedicines-12-01066-s001.zip]

Archive with 1 entries (1 files):
- biomedicines-2989829-supplementary.pdf
